# Supplementary material for: Effects of Osthole on Inflammatory Gene Expression and Cytokine Secretion in Histamine-Induced Inflammation in the Caco-2 Cell Line
Source: Int J Mol Sci. 2021 Dec 20;22(24):13634. doi: 10.3390/ijms222413634 (PMC8708099; doi:10.3390/ijms222413634)
Supplement: Supplementary file 1 [file ijms-22-13634-s001.zip]

Archive with 10 entries (8 files):
- ijms-1476186-supplementary/
- ijms-1476186-supplementary/Supplementary Figures/
- ijms-1476186-supplementary/Supplementary Figures/Figure S1.png
- ijms-1476186-supplementary/Supplementary Figures/Figure S2.png
- ijms-1476186-supplementary/Supplementary Figures/Figure S3.png
- ijms-1476186-supplementary/Supplementary Figures/Figure S4.png
- ijms-1476186-supplementary/Supplementary Figures/Figure S5.png
- ijms-1476186-supplementary/Supplementary Figures/Figure S6.png
- ijms-1476186-supplementary/Supplementary Figures/Supplementary Caption.pdf
- ijms-1476186-supplementary/Table S1.pdf
